# Supplementary material for: Detection and characterization of genome-wide mutations in M1 vegetative cells of gamma-irradiated Arabidopsis
Source: PLoS Genet. 2022 Jan 20;18(1):e1009979. doi: 10.1371/journal.pgen.1009979 (PMC8775353; doi:10.1371/journal.pgen.1009979)
Supplement: S3 Fig — Red bold letters indicate microhomologous sequences. Green letters indicate inserted sequences. Underlined bold letters indicate potentially duplicated sequences. Abbreviations: DEL, deletion; INS, insertion; INV, inversion. (XLSX) [file pgen.1009979.s003.xlsx]

## Sheet: Sheet1
<8-5>		rejoined site 1			rejoined site 2
SV1	Original seq	…TTGG/	/T/	/AATAAGTA…	…CTTCCGA/	/TGTGG…	…TGTTGTT/	/GAAT…
			DEL (1 bp)	INV (3.0 M)		DEL (3.0 M)
	Mutated seq	…TTGG/		/TCGGAAG…	…TACTTATT/			/GAAT…
<13-2>		rejoined site 1				rejoined site 2
SV1	Original seq	…CGCTT/	/TTCGTG…	…GTAAATT/	/TCTATA…	…GC/	/AAGCC…CAATC/	/AATAT…
		Translocation	DEL (3.5 Mb)				DEL (22 bp)	Translocation
	Mutated seq	…ATATT/	/AA/		/TCTATA…	…GC/		/AAGCGAATCA…
			INS (2 bp)
		rejoined site 1			rejoined site 2
SV2	Original seq	…ATCAA/	/C/	/TTACCGCC…	…AAATAG/	/AGATA…
			DEL (1 bp)	INV (210 kb)
	Mutated seq	…ATCAA/	/AATT/	/CTATTT…	…GGTAA/	/AGATA…
			INS (4 bp)
		rejoined site 1		rejoined site 2
SV3	Original seq	…GTTGC/	/TGGTGAC…	…TGATC/	/AA/	/ATCTC…
			INV (14.9 Mb)		DEL (2 bp)
	Mutated seq	…GTTGC/	/GATCA…	…GTCACCA	/G/	/ATCTC…
					INS (1 bp)
<15-4>		rejoined site 1			rejoined site 2
SV1	Original seq	…GATTGT/	/GC/	/GCTAAA…	…AAAATG/	/GTAAAG…
			DEL (2 bp)	INV (315 kb)
	Mutated seq	…GATTGT/	/AC/	/CATTTT…	…TTTAGC/	/GTAAAG…
			INS (2 bp)
<22-3>		rejoined site 1			rejoined site 2
SV1	Original seq	…AATGTT/	/TTTGT…AATTA/	/TGAGA…	…CTCTCTTC/	/AA/	/TGCC…
		Translocation	DEL (23 bp)			DEL (2 bp)	Translocation
	Mutated seq	…GGCA/	/TTTTCCCATTG/	/TGAGA…	…CTCTCTTC/		/AACATT…
			INS (11 bp)
		rejoined site 1			rejoined site 2
SV2	Original seq	…GTT/	/GGATCT…CCTAC/	/AATTTA…	…CGATTTTCC/	/CCTAACATT/	/CTGG…
			DEL (22 bp)	INV (1.7 Mb)		DEL (8 bp)
	Mutated seq	…GTT/		/GGAAAATCG…	…TAAATT/		/CTGG…
		rejoined site 1			rejoined site 2
SV3	Original seq	…AAATT/	/ACTA/	/GCATATCAT…	…AAATGAATTT/	/CAGTAGATG…
			DEL (4 bp)	INV (510 kb)
	Mutated seq	…AAATT/		/AAATTCATTT…	…ATGATATGC/	/CAGTAGATG…
		rejoined site 1			rejoined site 2
SV4	Original seq	…GTAAA/	/CAAAGT/	/TTTTA…	…TTAAG/	/CTTACTCCCT/	/CAAATA…
			DEL (6 bp)	INV (10.6 Mb)		DEL (10 bp)
	Mutated seq	…GTAAA/	/TATGCTTTGATTTGGCA/	/CTTAA…	…TAAAA/	/GA/	/CAAATA…
			INS (17 bp)			INS (2 bp)
<27-4>		rejoined site 1			rejoined site 2
SV1	Original seq	…TC/	/TTTTCATGAGTT/	/TATGATAC…	…TCAAAGAAAAA/	/TTTAT…TTATA/	/TGTAC…
			DEL (12 bp)	INV (33 kb)		DEL (35 bp)
	Mutated seq	…TC/		/TTTTTCTTTGA…	…GTATCATA/		/TGTAC…
		rejoined site 1			rejoined site 2
SV2	Original seq	…AAATC/		/CTACC…	…TTGAA/	/TTTACACA…
				INV (56 kb)
	Mutated seq	…AAATC/	/A/	/TTCAA…	…GGTAG/	/TTTACACA…
			INS (1 bp)
		rejoined site 1			rejoined site 2
SV3	Original seq	…CTTTA/	/TT/	/CAGATT…	…GATCA/	/TG/	/TAT…
			DEL (2 bp)	INV (15 kb)		DEL (2 bp)
	Mutated seq	…CTTTA/	/AA/	/TGATC…	…AATCTG/		/TAT…
			INS (2 bp)
		rejoined site 1			rejoined site 2
SV4	Original seq	…TTAT/	/AGGAT/	/TACAA…	…CCTTTT/	/TCTTT…
			DEL (5 bp)	INV (1.3 Mb)
	Mutated seq	…TTAT/		/AAAAGG…	…TTGTA/	/TCTTT…
