# Supplementary material for: Detection and characterization of genome-wide mutations in M1 vegetative cells of gamma-irradiated Arabidopsis
Source: PLoS Genet. 2022 Jan 20;18(1):e1009979. doi: 10.1371/journal.pgen.1009979 (PMC8775353; doi:10.1371/journal.pgen.1009979)
Supplement: S1 Table — (XLSX) [file pgen.1009979.s006.xlsx]

## Sheet: 第1陣
S1 Table. Summary of the mapping results
Name of mutant sectors	Total mapped base (bp)	Mean depth of coverage	Coverage above 10x (%)	Coverage above 25x (%)	Coverage above 50x (%)
5-3	10177074279	85.4166	100	99.9	94.4
8-5	11537395432	96.8338	100	99.8	95.8
13-2	9385298135	78.7712	100	99.8	89.6
15-4	11160946929	93.6743	100	99.9	96.1
22-3	8689310920	72.9297	99.9	99.7	68.6
27-4	9992586865	83.8682	99.9	99.7	90.1
29-4	10001709279	83.9447	100	99.9	95.4
119146348
Average	1.01349e+10	85.0626	99.9714	99.8143	90
