# Supplementary material for: Detection and characterization of genome-wide mutations in M1 vegetative cells of gamma-irradiated Arabidopsis
Source: PLoS Genet. 2022 Jan 20;18(1):e1009979. doi: 10.1371/journal.pgen.1009979 (PMC8775353; doi:10.1371/journal.pgen.1009979)
Supplement: S2 Table — (XLSX) [file pgen.1009979.s007.xlsx]

## Sheet: 第1陣
S2 Table. Mutations verified by PCR and Sanger sequencing
Name of mutant sectors	Category	Chr#	Position		Detail of mutation	Forward primer	Reverse primer	AF	Results
5-3	SBS	4	13303834		A to G	CCCTTTTTCTTTACCCTGGGC	ACTGTGGAGAGTAGCAAACCG	0.179	TRUE
8-5	SBS	1	26788133		A to G	CGGGAGCCCTACTTGTCTTG	GCGCAGTGTCTCTAGCAGAT	0.364	TRUE
8-5	SBS	5	16371461		A to C	TTGCCCGGTGAATTGGAGAG	GGCTGTGAATACGAGGAAGCT	0.509434	TRUE
13-2	SBS	3	21733910		G to T	ACTCCGTACAGAGCTTGTCC	GCAGGAAAGTACTTGTGGCG	0.242	TRUE
13-2	SBS	2	4837587		C to T	AAGTAACCGGTGATGTCCCG	AACACAAAGCACGCATCACA	0.171	TRUE
22-3	SBS	3	2109399		G to A	ACGAATACAAAACCATTGAGGCT	GGTTACTTGAAGGTTGGATCCCA	0.186	TRUE
13-2	+1 INS	3	18003131		T to TA	ACGAGATTTGTAGCTCCGGG	AAGCCTTAACCCGCTCTTCC	0.238	TRUE
8-5	-1 DEL	4	16291367		TA to T	CAAGAGACGGCCATGGAGTT	AGGGGACATTCGTGCTTGTA	0.413	TRUE
8-5	-1 DEL	5	8582397		GC to G	AGGCCAGCTTGACTTGATCG	ACTTCAACTGATGGAGGAAAGGT	0.547945	TRUE
29-4	-1 DEL	5	17164574		CA to C	ATGAAACCGGGAGAAAACCC	GCCGCCAAGGGACGTTATAT	0.391	TRUE	*
29-4	2–99 INS	5	2583081		A to ACGT	TAGCGATCAGAGAATATGGTCCG	GACCTAAGGTCGGCTGAAGT	0.429	TRUE
8-5	2–99 DEL	3	18698082		4 bp del + 1 bp ins	CCGTATCACTTAGCCCCAGC	GGCGGGGTTGATCCTGAAAT	0.234	TRUE
8-5	2–99 DEL	4	10599277		14 bp del	GGGTTTTAGGGCGGTGGATT	TCACACGATCAGAAGAAAACGA	0.232	TRUE
8-5	2–99 DEL	5	14957165		23 bp del	CATGTGTTATACGAAACAATAGTGAGT	TCTTCCGGAAACAAAGAGCA	0.44	TRUE
13-2	2–99 DEL	1	24969252		27 bp del	ACGACAATGGTTTTGACCGT	AGTTTGGATTTTGTTTACCGGGT	0.122	TRUE
29-4	2–99 DEL	4	7448929		73 bp del	TCAATCTATCCGTCTCTCAGTCT	TGCAAATCGAAGTGAAATTACTCT	0.23	TRUE
29-4	≥100 DEL	1	20211907		420bp del +3bp ins	TGAGCAGCTACCGTTTACCA	GGACATCTCATGGTGCTGATCA	0.216	TRUE
27-4	≥100 DEL	1	13910345		1774bp del +13bp ins	CCACAACCGTTGGACATTGC	CGTCAACTTCCTAAATTGCTCGT	0.255	TRUE
8-5	≥100 DEL	3	13126342		2878 bp del	GCCTGTGCAGCTCAAATTCC	ATTTTGCCTGTTGCTGCTGG	0.203	TRUE
13-2	≥100 DEL	5	726312		64 kb del	GACACGTTCTACACTCGGATCT	ACCCCTTCAACATCCTTTTCAATA	0.265	TRUE
13-2	≥100 DEL	5	16517453		76 kb del	TCTTTAGCCCCACCAGAAAACTT	TCAAAAGCAAAGTTCAAGATCAGT	0.311	TRUE
5-3	≥100 DEL	4	16521412		164 kb del	CTAAATGGATGTTTAGGTATAACTGCA	TGTGTTTGGATGTTGATGTTTGTTTA	0.145	TRUE
27-4	≥100 DEL	5	24963198		273 kb del	TCTGCACTAACAAGACACACCA	ACACTTGTATTGGATTGTAAGAAAATG	0.143	TRUE
15-4	≥100 DEL	3	11382776		380 kb del	CATCGCCTGTTGTTGACACG	ACGAATTCCTAATTTTAAGCAATGTGA	0.122	TRUE
22-3	≥100 DEL	4	11743846		519 kb del	ACCACCCAACTCATTAACTCTCC	AAAGTGAACAACAATGTGAAAAGATT	0.342	TRUE	*
22-3	≥100 DEL	4	10393627		1.1 Mb del	TGCAAAAGCCAAACCTTTTCG	CCTGACATGTTGGTGAAAACGT	nd**	TRUE
22-3	≥100 DEL	5	20051646		1.2 Mb del	ACCCACTGACATTAACTGATCCA	GGCAGATTTCCTTCTCCGCA	nd**	TRUE
13-2	≥100 DEL	1	2008176		1.2 Mb del	AGCTGGATTCGCTTTGCCTT	CGATGGCGCCAATTTACCAA	0.383	TRUE
15-4	≥100 DEL	5	19907055		3.3 Mb del	TGACGTATCTATGAGTTCATCAGCT	GAGGCACAGAGTCAACCCAA	0.25	TRUE
27-4	≥100 DEL	5	12218486		5.0 Mb del	GCTCGGAAGCTTCGTCCATA	ATTGGGAACTCTGTTGGCGA	0.319	TRUE	*
8-5	SV	5	11244576		3.0 Mb inversion	TTGTGCGACCGAATAGGGAC	TGGACGTAACCCTCAAAAGCA	0.33	TRUE
		5	14240297		3.0 Mb del	TCATGAAAATGGATTCACATCAACCT	CCCACAAGCCTTTTTCTCAATTAATT		TRUE	*
13-2	SV	2	11671695		Reciprocal translocation	GGTGGGGTTTGTCTTTCTGC	TCCTTGCAGCTTCACTTAGC	0.3	TRUE
		5	4554600		3.6 Mb del	TCGTACGTAGTTGAAGGTGAACA	AGCGGCTTGACTCGGATATG		TRUE	*
13-2	SV	5	17442228		210 kb inversion	GTTCCCCCTCATTTCCCAGG	AGTTGAAACTCTCCGCCAAA	0.273	TRUE
		5	17652489			GTTACCAGAGTGGCGAAGGT	ATGTGCTTCGTCGAACCGTG		TRUE
13-2	SV	5	2363099		14.9 Mb inversion	TAACAGCGGATTGGGTCGTT	GCCCATGTGTCAAAGAAATGGA	0.243	TRUE
		5	17242125			ACATTTGCATCTTCTCTGACTTTCA	TGCCTTTGGTAGTTCAGTCCT		TRUE
15-4	SV	3	10948949		315 kb inversion	TTGTGCGACCGAATAGGGAC	TGGACGTAACCCTCAAAAGCA	0.25	TRUE
		3	11263757			TCATGAAAATGGATTCACATCAACCT	CCCACAAGCCTTTTTCTCAATTAATT		TRUE
22-3	SV	1	25900427		1.7 Mb inversion	CATGTGTTATACGAAACAATAGTGAGT	TCTTCCGGAAACAAAGAGCA	0.281	TRUE
		1	27639280			GGGTTTTAGGGCGGTGGATT	TCACACGATCAGAAGAAAACGA		TRUE
22-3	SV	3	15190025		510 kb inversion	TTGTGCGGTCTGATAACTTGA	TCTTATCCCAGCTAAGGACCCT	nd**	TRUE
		3	15699536			AGACACTTACTCCCCAAGTTTTCT	GAGAGAGAATGAAATCGTTAAGATACA		TRUE
22-3	SV	5	1043596		10.6 Mb inversion	AAACCATTAAATGACAAAAACACGAA	TGCAAGTAGGCTATCGCAGA	0.302	TRUE
		5	11596601			TGATCGTTCCATTTTGACATTCACT	ACGCCACCGGTTACTCTAGA		TRUE
22-3	SV	4	17128174		Reciprocal translocation	TGTCTGTCTTGGAACCTGTCG	TGCAGTTGTTCGTGCAGTCT	0.377778	TRUE
		3	889729			AGCTATTTTGATTTCCTTTTCAGCA	CGCCATAACTTCTGCATCTGC		TRUE
27-4	SV	4	7111138		34 kb inversion	GCCCGATTTGGTTAGGGTCA	AGACTGCTCATTTTCACATATATGC	0.3	TRUE
		4	7144767			TGGAAGCACATGATGGAGCA	GGGTGAAAAGTGTGTCAAATGC		TRUE
27-4	SV	2	15725222		56 kb inversion	TGTTGCACAGTAAAACATGCCT	TCATGGATTTATGGTAATCTGTTTGT	0.224	TRUE
		2	15781519			TTGTGGGTACAAAGTCACATCT	TCATTTGGGTGTCTCCAATGT		TRUE
27-4	SV	2	16683854		15 kb inversion	ATTTATTGGGCCTTGCTGGG	CCTGGAGACTATCATTCACGAGG	0.177	TRUE
		2	16698647			CAAGGGAGCTAAGCTGTTGC	ACATCATTTTGATCCACAGTCGA		TRUE
27-4	SV	5	9973173		1.3 Mb inversion	TGTTTCTGATATCAAACTGGTGAAGG	TTTATGTAGCGGGTGGGACC	nd**	TRUE
		5	11314406			CCCTAGATTTTGTGGTAAAGCGT	TGGGCCCGTAATATACCACA		TRUE
5-3	complex	1	9463833		GC to TT	TGCTCAAACAATGTTTGTCAACAC	TGATCGCCATAAAGTCGTCA	0.16	TRUE
AF obtained by NGS data are shown.
*, mutations responsible for anthocyanin-less phenotypes
**, The mutations were true but their AF were unclear.
