# Supplementary material for: Detection and characterization of genome-wide mutations in M1 vegetative cells of gamma-irradiated Arabidopsis
Source: PLoS Genet. 2022 Jan 20;18(1):e1009979. doi: 10.1371/journal.pgen.1009979 (PMC8775353; doi:10.1371/journal.pgen.1009979)
Supplement: S3 Table — (XLSX) [file pgen.1009979.s008.xlsx]

## Sheet: Sheet1
S3 Table. All mutations identified by M1 genome sequencing
Name of mutant sectors	Chr#	Position	AF	Detail of mutation	Alterd sequence*
5-3	1	2974514	0.191781	SBS	gaaga(t/a)ttagg
5-3	1	3339730	0.242424	SBS	ttgat(c/g)agaaa
5-3	1	3448463	0.182927	SBS	tcatt(g/a)cccac
5-3	1	6427590	0.236364	SBS	gtaac(a/t)aagtg
5-3	1	10317623	0.189189	SBS	ggagt(t/a)atcta
5-3	1	12696419	0.204082	SBS	atgtg(t/a)gagag
5-3	1	16275729	0.307692	SBS	aggtt(a/c)gagtt
5-3	1	16757409	0.202532	SBS	atttt(t/g)catac
5-3	1	19544487	0.228571	SBS	tgcac(a/t)cacaa
5-3	1	19882172	0.185185	SBS	agtga(c/g)tcata
5-3	1	22179172	0.196429	SBS	gaaga(a/t)tcttc
5-3	1	24530536	0.223881	SBS	caaag(c/a)aaaca
5-3	1	25334070	0.222222	SBS	acttt(c/t)tttcc
5-3	2	297505	0.166667	SBS	tattt(a/g)taaga
5-3	2	804471	0.208955	SBS	ctcag(c/g)ttctg
5-3	2	3120966	0.206349	SBS	ctcct(c/t)tatct
5-3	2	4744867	0.217949	SBS	ataga(t/c)tatat
5-3	2	5499199	0.272727	SBS	atcac(t/a)ctacc
5-3	2	5872867	0.22449	SBS	atgga(t/c)ataaa
5-3	2	9503458	0.241935	SBS	taccg(t/a)agaga
5-3	2	13221311	0.186667	SBS	tgatg(a/g)tgatg
5-3	2	14703527	0.222222	SBS	agata(c/a)aggaa
5-3	3	2256600	0.186441	SBS	taaga(g/a)gacat
5-3	3	2941570	0.240741	SBS	gctag(g/t)aactt
5-3	3	3816979	0.160494	SBS	tatct(t/c)tttat
5-3	3	5304176	0.223684	SBS	aataa(g/c)aaata
5-3	3	6599486	0.264151	SBS	tggtg(t/a)ctttg
5-3	3	6919974	0.193548	SBS	tacct(a/t)aggaa
5-3	3	7274984	0.240964	SBS	attat(t/a)tcgcg
5-3	3	9123169	0.295082	SBS	tggaa(g/a)agaat
5-3	3	10791137	0.197183	SBS	tttac(t/a)acggg
5-3	3	10983859	0.2	SBS	actga(a/c)tttgt
5-3	3	14396947	0.188235	SBS	attat(t/c)ttttc
5-3	3	16134278	0.197531	SBS	aaata(a/g)ataaa
5-3	3	19266932	0.188679	SBS	ccaaa(t/a)gtgat
5-3	3	20012353	0.2	SBS	cagtt(t/a)tggaa
5-3	3	20230394	0.227273	SBS	tgcct(t/a)tccct
5-3	3	20969911	0.241379	SBS	gctgc(a/t)gagct
5-3	3	22258554	0.385965	SBS	tacga(c/t)ccctg
5-3	4	651494	0.189189	SBS	acttt(t/a)atctc
5-3	4	1472289	0.276316	SBS	aaaaa(G/c)atgag
5-3	4	4270279	0.202899	SBS	ctaat(c/t)taatc
5-3	4	4952026	0.208955	SBS	gtaac(t/c)tcaac
5-3	4	5664294	0.233766	SBS	cttta(t/a)aaaac
5-3	4	7803001	0.234568	SBS	gacca(t/g)caaag
5-3	4	13274573	0.216216	SBS	tattc(t/c)caaag
5-3	4	13303834	0.179104	SBS	ctatc(a/g)acata
5-3	4	15853784	0.209677	SBS	atcat(a/t)agatt
5-3	4	16382548	0.266667	SBS	ctccg(t/c)ctcga
5-3	5	320248	0.284091	SBS	ttgag(a/g)aatac
5-3	5	2318205	0.166667	SBS	ggtga(g/a)gattt
5-3	5	3644383	0.219178	SBS	gacgg(c/t)agaca
5-3	5	4125932	0.233333	SBS	ttgca(c/g)aacat
5-3	5	4593328	0.185185	SBS	ttgtc(a/t)cttgt
5-3	5	5415018	0.178082	SBS	aaaac(a/g)tttta
5-3	5	7275134	0.208791	SBS	cgtaa(a/g)gactg
5-3	5	8128915	0.518519	SBS	ttagg(c/t)acaaa
5-3	5	8246189	0.234375	SBS	aggac(a/t)tgtta
5-3	5	9848678	0.213333	SBS	ataat(t/a)tttag
5-3	5	9972474	0.280702	SBS	tcttt(a/c)cgttt
5-3	5	11415869	0.283582	SBS	tgatt(a/c)tccat
5-3	5	13313928	0.267857	SBS	aagcg(a/g)actag
5-3	5	13646194	0.19697	SBS	actaa(a/c)ggtgt
5-3	5	13911983	0.166667	SBS	cttgt(c/t)gcttc
5-3	5	13375620	0.5	SBS	tgtaa(t/g)accct
5-3	5	15611663	0.193548	SBS	gtaac(g/a)gttga
5-3	5	16017048	0.41791	SBS	tcttg(g/a)atgat
5-3	5	17759997	0.295082	SBS	tttat(a/t)gacaa
5-3	5	18219302	0.206349	SBS	attga(a/g)aaagc
5-3	5	20959874	0.263889	SBS	ttatc(c/g)aaatt
5-3	5	25657342	0.210526	SBS	gaagt(t/a)taata
5-3	5	26817670	0.21875	SBS	aaggt(t/c)aaaag
8-5	1	1501402	0.271429	SBS	atcaa(a/c)aagtt
8-5	1	6270634	0.33871	SBS	acaaa(a/c)tattt
8-5	1	7299996	0.388889	SBS	gtagc(a/g)ttttt
8-5	1	8732796	0.32	SBS	tggtg(t/c)tcatt
8-5	1	9439965	0.362069	SBS	tctct(a/t)tgaag
8-5	1	9577871	0.380282	SBS	attttt(g/a)gctga
8-5	1	10842210	0.317073	SBS	aaaga(g/a)aaatg
8-5	1	12349572	0.507042	SBS	atgaa(t/a)gatct
8-5	1	12508044	0.307692	SBS	ttta(t/c)ttgaa
8-5	1	13075795	0.411111	SBS	ataat(t/g)tttta
8-5	1	15552565	0.436364	SBS	tctat(t/g)atgat
8-5	1	18574287	0.412698	SBS	cattt(g/a)ctatt
8-5	1	18644166	0.22807	SBS	ccttc(t/c)cacta
8-5	1	18824666	0.349206	SBS	ttgct(c/a)gacca
8-5	1	19775735	0.434783	SBS	ttata(t/a)atcat
8-5	1	20166230	0.39759	SBS	cattt(g/a)aaaat
8-5	1	22315876	0.4125	SBS	tcaca(t/c)ctttc
8-5	1	24980491	0.454545	SBS	tcatt(c/t)tgctg
8-5	1	26788133	0.363636	SBS	ggtgg(a/g)aaaga
8-5	1	27920199	0.351351	SBS	aaaaa(t/c)tgaat
8-5	1	28754904	0.178082	SBS	aataa(a/c)tatgt
8-5	2	16062836	0.319444	SBS	tgttt(c/t)tttgc
8-5	2	17034349	0.394366	SBS	cagac(t/g)catgc
8-5	2	18640101	0.25974	SBS	aactt(c/t)tttct
8-5	3	9033945	0.32	SBS	cacga(t/g)attac
8-5	3	9647248	0.217949	SBS	aattc(a/t)gacat
8-5	3	10493724	0.253731	SBS	atga(g/c)ttcta
8-5	3	10649512	0.305556	SBS	aaaca(a/g)taatc
8-5	3	11304869	0.271186	SBS	aatgg(a/g)cgagt
8-5	3	11980853	0.470588	SBS	aacga(c/t)gtcag
8-5	3	12522456	0.365079	SBS	tgaac(c/t)gggat
8-5	3	14056249	0.409091	SBS	accat(a/t)attcg
8-5	3	14846203	0.531915	SBS	ctgtc(g/a)agatg
8-5	3	15459968	0.368421	SBS	gcatt(g/a)atggt
8-5	3	16173574	0.413333	SBS	taatt(a/c)gggtt
8-5	3	20150266	0.337349	SBS	tccag(a/g)aagaa
8-5	3	20653920	0.296703	SBS	tgaaa(a/t)taatt
8-5	4	3798027	0.2125	SBS	ttact(c/t)tccta
8-5	4	8558478	0.578125	SBS	gtatt(a/g)catta
8-5	4	11656250	0.347826	SBS	gtgaa(t/a)cttct
8-5	4	12315107	0.4	SBS	ttata(a/g)gcttt
8-5	4	12336715	0.507463	SBS	caaat(c/t)taaac
8-5	4	13033630	0.435484	SBS	tacga(c/t)ttcat
8-5	4	17075409	0.362069	SBS	atccg(c/t)gataa
8-5	4	17378922	0.318182	SBS	cttta(a/t)attcc
8-5	5	1698856	0.224138	SBS	tactt(g/t)ctatg
8-5	5	2688445	0.494118	SBS	catat(c/a)tcatg
8-5	5	4066687	0.37234	SBS	aaaga(a/c)tcaca
8-5	5	5854352	0.40678	SBS	tatca(t/a)aaaat
8-5	5	6255185	0.2	SBS	agcaa(c/g)aaaga
8-5	5	6373803	0.185714	SBS	gttac(c/a)gttgc
8-5	5	7011704	0.384615	SBS	tcctt(a/t)cagaa
8-5	5	8077455	0.431373	SBS	cgtgt(c/a)acgcg
8-5	5	10285824	0.403226	SBS	tgccg(c/g)ttgga
8-5	5	10583098	0.181818	SBS	ataga(a/t)ttctt
8-5	5	11777619	0.178571	SBS	gacat(t/a)tgagc
8-5	5	12719558	0.444444	SBS	tctac(t/c)ctgct
8-5	5	13601236	0.375	SBS	cctac(a/g)ctcac
8-5	5	14263842	0.433962	SBS	cttga(t/a)ttttc
8-5	5	16371461	0.509434	SBS	atggc(a/c)acaat
8-5	5	17187894	0.648649	SBS	cacca(t/g)atcta
8-5	5	19198844	0.40625	SBS	tcttt(g/c)aaggg
8-5	5	19441001	0.345679	SBS	gtatt(a/g)tgtaa
8-5	5	19849366	0.358209	SBS	cataa(g/a)aagtt
8-5	5	20044943	0.440678	SBS	atgaa(a/t)caagt
8-5	5	21216021	0.333333	SBS	gtctt(c/t)aaaaa
8-5	5	23604971	0.183099	SBS	tttat(a/t)aaagg
8-5	5	24039838	0.410256	SBS	caatc(g/t)tcgat
8-5	5	24202889	0.40625	SBS	tctca(c/t)ggaag
8-5	5	24853944	0.206897	SBS	ttttt(g/t)ggggg
8-5	5	25402745	0.384615	SBS	tttcc(a/t)tatat
8-5	5	25809770	0.377551	SBS	aaacc(g/c)caata
8-5	5	25866042	0.293103	SBS	tattc(c/t)ggtga
13-2	1	892689	0.180328	SBS	aaaat(t/a)attat
13-2	1	1758253	0.387755	SBS	ctttg(t/c)cctgt
13-2	1	2926469	0.617021	SBS	atggt(g/c)tcgtt
13-2	1	5467380	0.311688	SBS	ggaaa(c/g)caccc
13-2	1	6010089	0.319149	SBS	atatc(c/t)attta
13-2	1	7714121	0.4	SBS	cgcaa(g/a)gtctc
13-2	1	8011004	0.28	SBS	ataat(t/a)cagat
13-2	1	9482424	0.30303	SBS	ctgaa(a/g)cgata
13-2	1	10190900	0.549296	SBS	atctg(g/a)aatat
13-2	1	11369493	0.40678	SBS	tattg(a/g)cgacg
13-2	1	16355934	0.438356	SBS	taggg(t/c)ttaga
13-2	1	18318926	0.431034	SBS	gtgat(g/t)ggcta
13-2	1	18421307	0.433735	SBS	aaaat(t/a)gaagt
13-2	1	22152454	0.357143	SBS	aatta(a/g)agtcg
13-2	1	22555920	0.489796	SBS	cacac(a/t)ataaa
13-2	1	27260855	0.404762	SBS	tcaaa(t/c)ttatt
13-2	1	28645357	0.415385	SBS	taatt(t/a)gcaca
13-2	1	29103457	0.376623	SBS	atgta(c/t)tagtt
13-2	1	29534273	0.393939	SBS	agctc(g/t)tggaa
13-2	1	29586613	0.38961	SBS	aaatg(a/g)tgctg
13-2	2	1328742	0.478261	SBS	aatca(g/a)cacat
13-2	2	2445947	0.531915	SBS	agtca(c/g)aaccc
13-2	2	2888751	0.508197	SBS	ccacc(a/g)atctt
13-2	2	3402381	0.39	SBS	gggcc(g/a)atagt
13-2	2	4748355	0.361111	SBS	tttga(t/a)ataat
13-2	2	4837587	0.171429	SBS	agagc(c/t)cttct
13-2	2	5686550	0.418182	SBS	ttctt(t/c)atcaa
13-2	2	8470928	0.507042	SBS	ttcaa(a/g)tcggc
13-2	2	9372133	0.424658	SBS	gtgct(t/a)atata
13-2	2	9557178	0.413333	SBS	atcaa(g/a)attta
13-2	2	10764208	0.408451	SBS	attct(t/a)caaga
13-2	2	18433526	0.245614	SBS	aagat(g/a)aaaga
13-2	3	1097060	0.328571	SBS	attat(g/a)ttctt
13-2	3	3155664	0.301887	SBS	cgacg(g/c)cgacg
13-2	3	6740257	0.459016	SBS	ttctt(t/g)aacaa
13-2	3	8795914	0.310345	SBS	tgatc(c/a)tatgg
13-2	3	11361728	0.510204	SBS	tccaa(a/c)cagtt
13-2	3	12000721	0.509804	SBS	cggtt(g/a)aagag
13-2	3	15790339	0.333333	SBS	agact(a/t)caatg
13-2	3	15840209	0.369231	SBS	gtgct(t/c)ccact
13-2	3	17220613	0.319444	SBS	gcatc(c/a)ccgag
13-2	3	18065829	0.409091	SBS	tgatt(g/c)gccac
13-2	3	20603553	0.478873	SBS	aactc(g/a)agcac
13-2	3	21049825	0.402439	SBS	tgaaa(t/a)agtca
13-2	3	21733910	0.241935	SBS	cgaat(g/t)gatgc
13-2	3	22179960	0.352941	SBS	gatga(g/t)attat
13-2	4	1519679	0.411765	SBS	acaaa(g/t)ctctc
13-2	4	1656630	0.444444	SBS	ttttt(g/a)aagaa
13-2	4	3091010	0.452381	SBS	catca(a/t)tatct
13-2	4	5589758	0.463768	SBS	tgaga(c/t)ggcgt
13-2	4	6996371	0.410714	SBS	taaaa(t/a)gatgt
13-2	4	11384830	0.259259	SBS	attta(c/t)attaa
13-2	4	17742294	0.371429	SBS	cgtcg(g/t)tatat
13-2	4	17855864	0.267606	SBS	ctgct(c/g)cttat
13-2	5	58855	0.415385	SBS	gtgag(a/g)aagat
13-2	5	330315	0.426829	SBS	tcaac(c/t)aacac
13-2	5	7007447	0.409836	SBS	aagag(a/g)gaaat
13-2	5	7490492	0.376812	SBS	ataca(t/c)cacca
13-2	5	7826983	0.409836	SBS	gataa(a/g)gccag
13-2	5	7873345	0.267606	SBS	tgcaa(a/g)agcct
13-2	5	9525719	0.265625	SBS	ttgat(c/t)gtgga
13-2	5	12382173	0.449275	SBS	gaacc(g/t)gtccg
13-2	5	12524500	0.387755	SBS	atttt(g/a)ataca
13-2	5	16252832	0.385714	SBS	ttaat(t/a)aaggc
13-2	5	17496804	0.413793	SBS	gaaaa(g/t)tatta
13-2	5	17769809	0.464789	SBS	aatat(t/c)tttaa
13-2	5	18579097	0.386364	SBS	aggtt(t/c)atcag
13-2	5	19248277	0.464789	SBS	tatgt(c/t)gataa
13-2	5	21733623	0.175439	SBS	aaaat(g/t)caaat
13-2	5	22020078	0.371429	SBS	ttcat(t/c)ttagt
13-2	5	24491874	0.339623	SBS	tcgga(g/a)tgaga
13-2	5	24640976	0.478261	SBS	ttatt(a/g)ttatt
13-2	5	24810056	0.355932	SBS	aacaa(t/g)ttctt
13-2	5	26243134	0.421053	SBS	gaaat(t/c)ccgat
13-2	5	26595193	0.52	SBS	taaaa(t/g)ctgag
15-4	1	1219423	0.266667	SBS	gctag(t/g)gtaag
15-4	1	3525052	0.268657	SBS	ttagg(g/a)cggat
15-4	1	6694278	0.342857	SBS	aagta(c/t)ttgct
15-4	1	10368267	0.327586	SBS	tcact(a/t)tggcc
15-4	1	10802701	0.297297	SBS	agaag(c/a)tgaaa
15-4	1	11217496	0.294118	SBS	aagct(t/a)taaag
15-4	1	11988394	0.22973	SBS	gtagc(g/a)cgggt
15-4	1	14599591	0.253968	SBS	agtat(g/a)agtga
15-4	1	15518518	0.418182	SBS	agaag(g/a)gatct
15-4	1	16453419	0.209877	SBS	ccatc(a/c)catta
15-4	1	17752334	0.264706	SBS	cagaa(a/g)accaa
15-4	1	18408148	0.3	SBS	cccat(c/t)accaa
15-4	1	22102633	0.181818	SBS	gttga(g/t)tctcg
15-4	1	22905267	0.208333	SBS	ggtaa(t/c)ctgga
15-4	1	24378946	0.310345	SBS	atagc(a/t)ggctg
15-4	1	25948508	0.301205	SBS	gcaaa(a/g)tcaaa
15-4	1	29785504	0.367089	SBS	ttggt(g/t)ttttc
15-4	2	3531932	0.263889	SBS	tttag(c/t)aaact
15-4	2	8418700	0.260274	SBS	ctcaa(t/a)gtagg
15-4	2	8418735	0.27027	SBS	tttcc(c/a)caagc
15-4	2	8997413	0.345679	SBS	accaa(g/a)gaaaa
15-4	2	9349676	0.241379	SBS	atttg(a/c)ttgta
15-4	2	14345875	0.354839	SBS	tttca(t/c)ctgca
15-4	2	14944219	0.228261	SBS	aaaaa(t/c)actgt
15-4	2	15997720	0.25	SBS	ctctt(t/a)ttttt
15-4	2	16347903	0.311111	SBS	taaat(t/a)ttttt
15-4	2	17612568	0.230769	SBS	ggaac(g/c)taaaa
15-4	2	19173756	0.247191	SBS	aaggg(g/t)caaag
15-4	2	19577505	0.291139	SBS	aacag(a/g)agttg
15-4	3	3520331	0.267606	SBS	acaca(a/g)catca
15-4	3	8263942	0.278481	SBS	ataaa(a/g)atttc
15-4	3	8874338	0.313953	SBS	tgtag(t/g)attta
15-4	3	8884806	0.263736	SBS	actat(g/t)taaca
15-4	3	12134857	0.166667	SBS	aatta(a/c)ttatt
15-4	3	12920711	0.307692	SBS	agcca(t/c)attcc
15-4	3	14823287	0.238095	SBS	ctcca(g/t)cgagg
15-4	3	16771008	0.38806	SBS	tttag(t/c)ctctg
15-4	3	17177969	0.292135	SBS	ttggt(t/a)acaca
15-4	3	17974607	0.292308	SBS	ggaat(c/t)gaacc
15-4	3	18772412	0.297297	SBS	gaatg(g/a)atttt
15-4	3	18959565	0.371795	SBS	agaaa(a/t)ttagt
15-4	3	19301266	0.298851	SBS	aattt(t/c)tttgg
15-4	3	20282743	0.3	SBS	gtctt(c/t)acttt
15-4	3	22079907	0.278689	SBS	tgaaa(a/t)aaaca
15-4	4	387174	0.271429	SBS	tattt(t/a)aattt
15-4	4	1581690	0.266667	SBS	tcatc(c/a)tcagc
15-4	4	1932807	0.27381	SBS	tgata(g/a)tgaaa
15-4	4	2503514	0.21875	SBS	tcatc(g/a)gttat
15-4	4	2654336	0.311688	SBS	ggctt(t/c)taatt
15-4	4	6271144	0.268657	SBS	aaatg(g/c)ttatt
15-4	4	8720555	0.241935	SBS	atgga(c/t)ggtgg
15-4	4	10837285	0.367647	SBS	tttat(a/t)aaaca
15-4	4	11131354	0.342466	SBS	cagca(t/a)cgaag
15-4	4	14118142	0.360656	SBS	taaaa(g/a)aaaag
15-4	4	14372537	0.184615	SBS	gaatc(a/g)atctt
15-4	4	14735108	0.264706	SBS	ttgta(t/c)atctt
15-4	4	15347489	0.258824	SBS	caata(g/c)atctg
15-4	5	9452	0.171429	SBS	aaatt(g/t)tggtg
15-4	5	12704703	0.563636	SBS	ccaag(c/t)ccacg
15-4	5	17917336	0.196721	SBS	tcctt(c/t)agact
15-4	5	18984301	0.322034	SBS	tcagc(c/g)tatgt
15-4	5	19582442	0.277108	SBS	gaaca(t/a)gattt
15-4	5	21512908	0.375	SBS	tcgtt(g/c)ttctg
15-4	5	25481396	0.245902	SBS	tagca(c/a)gatga
22-3	1	26295	0.333333	SBS	aggtg(a/g)cactg
22-3	1	679214	0.192982	SBS	ttgca(g/a)actta
22-3	1	2473218	0.315789	SBS	caaat(a/g)caaac
22-3	1	2608539	0.236364	SBS	tcctc(c/t)ggtct
22-3	1	3133916	0.278689	SBS	tcctc(t/a)tacata
22-3	1	5050049	0.264706	SBS	caaca(g/a)tacaa
22-3	1	5728957	0.234375	SBS	tagga(c/t)caagt
22-3	1	9300738	0.269231	SBS	ggaca(c/t)ataaa
22-3	1	9493637	0.217391	SBS	ttggt(c/a)ccatc
22-3	1	13644354	0.216667	SBS	cctct(g/a)tggct
22-3	1	18966934	0.278689	SBS	atgta(t/c)acttg
22-3	1	19363005	0.215385	SBS	tctcc(c/a)aaata
22-3	1	20432185	0.322034	SBS	tttta(g/a)agtaa
22-3	1	20749066	0.229167	SBS	agacg(a/g)ctttg
22-3	1	20995924	0.327273	SBS	ataga(t/a)aagtc
22-3	1	21374076	0.342105	SBS	tcttt(t/a)ggata
22-3	1	23036700	0.263158	SBS	tgctc(g/t)aaatc
22-3	1	23174560	0.339286	SBS	attat(a/t)aataa
22-3	1	24936785	0.26087	SBS	taagc(c/t)ctaat
22-3	1	25664224	0.233333	SBS	ctact(g/a)tttgt
22-3	1	26938027	0.340909	SBS	gtcaa(a/t)cttat
22-3	1	28913565	0.267857	SBS	ccagc(c/t)gattt
22-3	1	29899906	0.322581	SBS	atcca(a/t)gtaaa
22-3	2	1465624	0.338235	SBS	taaag(t/c)agaca
22-3	2	2929004	0.225806	SBS	atgag(c/t)tcacc
22-3	2	3835226	0.326923	SBS	atcta(a/t)agaat
22-3	2	6737124	0.277778	SBS	gatac(t/c)ctatg
22-3	2	6920237	0.314815	SBS	aaggg(g/a)cgaga
22-3	2	7559496	0.25	SBS	ttttg(g/t)tttct
22-3	2	9782534	0.298246	SBS	atatt(a/t)aaaag
22-3	2	10686835	0.25	SBS	gtata(a/g)ttagc
22-3	2	13242460	0.344262	SBS	tagtt(c/t)caaca
22-3	2	14111080	0.218182	SBS	tagta(g/a)attgg
22-3	2	15412360	0.268293	SBS	gtcgt(a/g)tggac
22-3	2	15930278	0.234375	SBS	agaag(a/c)agcgg
22-3	2	17407743	0.22	SBS	atatt(t/c)ctcgg
22-3	2	17924638	0.21875	SBS	gaaat(g/a)ccttt
22-3	2	18209596	0.338983	SBS	tcgtc(c/t)tgctg
22-3	2	19368363	0.416667	SBS	tgcca(c/t)ctctg
22-3	3	1533587	0.285714	SBS	gccgg(a/g)tcgag
22-3	3	1841349	0.303571	SBS	tcaaa(a/c)gtgtt
22-3	3	2063048	0.345455	SBS	gagaa(c/g)cataa
22-3	3	2109399	0.186441	SBS	ctttc(g/a)atgtt
22-3	3	3319603	0.276596	SBS	gcaac(a/t)agatt
22-3	3	3614405	0.34	SBS	ttttt(a/t)taaat
22-3	3	6774318	0.28169	SBS	aatat(a/t)ctgtg
22-3	3	7703178	0.245614	SBS	accga(a/g)cgatc
22-3	3	8315306	0.234043	SBS	tagca(a/t)tctcg
22-3	3	8494852	0.176471	SBS	tttta(t/g)ttgtt
22-3	3	8841267	0.192308	SBS	tctgg(a/g)aacaa
22-3	3	13000099	0.296875	SBS	agagg(a/c)ccata
22-3	3	14344951	0.315789	SBS	aaagt(t/g)cagtt
22-3	3	14731362	0.53125	SBS	aaaca(g/a)ctcct
22-3	3	16385724	0.206897	SBS	ttcac(t/a)ccaac
22-3	3	17339575	0.274194	SBS	gcttt(a/c)cgctc
22-3	3	20488727	0.366667	SBS	tatta(t/c)aatct
22-3	3	20829710	0.372549	SBS	catcg(c/t)ctgct
22-3	3	21169161	0.346154	SBS	agtat(a/t)tgtgt
22-3	4	700920	0.282051	SBS	aaacc(t/a)ataca
22-3	4	1423701	0.294118	SBS	ggatt(g/a)gttca
22-3	4	4176221	0.322581	SBS	cctaa(t/a)actta
22-3	4	5555518	0.55102	SBS	taggc(g/a)tgttc
22-3	4	5954404	0.333333	SBS	aaaaa(t/c)tcgaa
22-3	4	7020425	0.371429	SBS	aaaa(c/t)cgcta
22-3	4	9595842	0.361702	SBS	gtatt(c/t)cttga
22-3	4	12690393	0.436364	SBS	ccaag(g/a)ttttc
22-3	4	15777414	0.310345	SBS	aagca(t/a)aattt
22-3	4	16077826	0.298246	SBS	acaag(a/g)tcaat
22-3	4	18223223	0.310345	SBS	cccac(g/a)tgcag
22-3	5	559040	0.294118	SBS	tatga(a/t)ataga
22-3	5	903961	0.212766	SBS	gaata(t/a)ttcac
22-3	5	1012785	0.263158	SBS	aagct(t/a)tatga
22-3	5	1078675	0.255814	SBS	gatag(a/t)ttttc
22-3	5	2782079	0.192308	SBS	agcaa(a/t)tctac
22-3	5	4238156	0.316667	SBS	ttgtt(g/a)tgtgt
22-3	5	5213387	0.211538	SBS	ttcat(c/a)gcgat
22-3	5	5617573	0.2	SBS	tataa(a/t)aatca
22-3	5	6356260	0.220588	SBS	atcta(a/t)ccaat
22-3	5	7420506	0.192308	SBS	gtgct(a/g)gtaggta
22-3	5	8538242	0.285714	SBS	tgacg(t/g)ggtgg
22-3	5	9637943	0.333333	SBS	tatat(t/a)attaa
22-3	5	10431381	0.217391	SBS	ttgca(t/c)gaaat
22-3	5	10895433	0.2	SBS	aaaat(c/t)acaat
22-3	5	11823428	0.292683	SBS	acgga(t/a)cttaa
22-3	5	12662387	0.294118	SBS	acggc(g/c)gtggt
22-3	5	13181883	0.327273	SBS	gaacc(c/a)taatt
22-3	5	15649796	0.531915	SBS	agacg(t/c)tgagc
22-3	5	16124256	0.232143	SBS	tcatc(c/a)aattt
22-3	5	20241576	0.261905	SBS	atatg(c/a)atgcc
22-3	5	26600367	0.264151	SBS	cgtaa(t/c)cgcaa
27-4	1	99200	0.378788	SBS	ttcat(c/t)tttta
27-4	1	1716427	0.25	SBS	aggaa(g/c)gacaa
27-4	1	1896527	0.391892	SBS	tttct(t/a)gataa
27-4	1	3427530	0.392157	SBS	aatca(a/t)tgtca
27-4	1	15959809	0.244898	SBS	aaaag(a/t)aaggt
27-4	1	19906336	0.37037	SBS	cttcg(t/a)gagtt
27-4	1	21321953	0.373333	SBS	aattt(c/t)gtagt
27-4	1	21706640	0.368421	SBS	aataa(a/c)gaaga
27-4	1	23651968	0.283333	SBS	tggat(t/g)cggct
27-4	1	25671759	0.368421	SBS	acttt(t/a)accac
27-4	1	26419793	0.354839	SBS	agatg(t/a)catga
27-4	2	1496991	0.333333	SBS	tgagt(t/g)tttgt
27-4	2	2012951	0.193548	SBS	ttgta(t/a)gtctt
27-4	2	4269662	0.414286	SBS	aaatt(c/t)gcaag
27-4	2	10485197	0.305556	SBS	gtctt(t/g)cctga
27-4	2	13270027	0.294118	SBS	aagcc(a/c)gcttc
27-4	2	14455267	0.358974	SBS	ttttt(t/c)ggtag
27-4	3	4207618	0.277778	SBS	cgatc(c/a)tttca
27-4	3	4207631	0.364865	SBS	ttctc(c/t)tttct
27-4	3	4285688	0.338462	SBS	ataag(c/t)aaaat
27-4	3	6403579	0.176471	SBS	aaaaa(t/a)acatt
27-4	3	9983589	0.275362	SBS	actta(g/a)tagaa
27-4	3	10110109	0.303571	SBS	tgcta(c/a)agata
27-4	3	11381865	0.365079	SBS	tcggg(t/a)caaaa
27-4	3	19299033	0.463415	SBS	ataga(g/a)aattc
27-4	3	22906610	0.301887	SBS	cttcg(a/g)cagcc
27-4	4	228993	0.352113	SBS	gaatg(t/a)atacc
27-4	4	922447	0.333333	SBS	tctaa(c/t)ggatt
27-4	4	1534121	0.368421	SBS	aatgg(g/t)taaga
27-4	4	4713345	0.285714	SBS	tgatg(c/a)gtgtt
27-4	4	16428269	0.68	SBS	ctgtt(g/a)aaaat
27-4	5	584325	0.402985	SBS	tggtc(c/g)cgatg
27-4	5	997045	0.339623	SBS	aagac(g/a)aatat
27-4	5	3135582	0.433962	SBS	cagct(c/t)aagga
27-4	5	6876099	0.5	SBS	tatgt(t/c)tcttc
27-4	5	8816221	0.47619	SBS	aagtg(t/c)gttat
27-4	5	14195901	0.615385	SBS	gtctt(c/a)cctct
27-4	5	16147020	0.609756	SBS	taatt(g/a)aagtt
27-4	5	18865451	0.378788	SBS	gtgaa(a/c)aagaa
27-4	5	23928364	0.382716	SBS	cttgt(c/a)gattc
27-4	5	26018314	0.2	SBS	tcttg(a/g)atgag
27-4	5	26664199	0.435484	SBS	taaag(a/g)aaaaa
29-4	1	337341	0.351351	SBS	ggatg(a/g)tctcg
29-4	1	5852518	0.375	SBS	tcatg(g/a)tcttc
29-4	1	6965766	0.389831	SBS	ttagg(t/c)gatgg
29-4	1	9282745	0.359375	SBS	ctaaa(t/c)ccaag
29-4	1	10306170	0.349206	SBS	gttgg(g/t)aggcc
29-4	1	11027706	0.305556	SBS	tctat(g/a)cagga
29-4	1	11687322	0.357143	SBS	acact(a/t)aactt
29-4	1	16276918	0.425	SBS	tactt(t/c)gagaa
29-4	1	17469306	0.348485	SBS	tttgg(t/c)tggta
29-4	1	17834415	0.393258	SBS	tccaa(a/t)cataa
29-4	1	25239080	0.402597	SBS	tccta(t/g)acttc
29-4	1	27087056	0.3125	SBS	tttta(a/t)aagag
29-4	2	1392378	0.373134	SBS	gtagt(c/a)catga
29-4	2	2025582	0.321429	SBS	tttaa(t/a)gcgga
29-4	2	2320385	0.441176	SBS	tattg(g/a)catta
29-4	2	5611227	0.278481	SBS	tacaa(g/a)ggatt
29-4	2	11695694	0.380282	SBS	actta(t/c)ctgag
29-4	2	11882062	0.183333	SBS	caggt(t/c)cttcc
29-4	2	17415041	0.3	SBS	aggag(t/a)ggccg
29-4	2	18352010	0.32	SBS	agatt(c/t)taaca
29-4	2	19132752	0.430769	SBS	catgt(t/a)gataa
29-4	3	1421250	0.377049	SBS	aaaaa(a/g)aaaaa
29-4	3	5669122	0.371429	SBS	attac(g/a)gccac
29-4	3	10521891	0.380282	SBS	atgaa(c/a)ttttg
29-4	3	11079270	0.276923	SBS	acaag(g/t)gagag
29-4	3	11229571	0.350649	SBS	aatgc(t/c)tttat
29-4	3	18492253	0.4375	SBS	ttaca(g/a)cgaat
29-4	3	20960102	0.283582	SBS	attct(g/a)aagct
29-4	3	21058461	0.323944	SBS	gagaa(a/g)aagtt
29-4	4	1671206	0.606557	SBS	tcccc(c/t)tgcgg
29-4	4	3284064	0.318182	SBS	gcaag(g/t)actaa
29-4	4	8030700	0.181818	SBS	aaaat(c/t)aaaac
29-4	4	8933080	0.349206	SBS	tagca(c/g)tgcta
29-4	4	12142858	0.461538	SBS	ggtgg(a/t)agact
29-4	4	12647232	0.421053	SBS	gtgtg(t/c)cttat
29-4	4	13935578	0.243902	SBS	caatt(t/a)cattg
29-4	5	3696035	0.453125	SBS	atcct(t/a)caagc
29-4	5	4861631	0.395349	SBS	aaata(c/a)ctgac
29-4	5	5040684	0.394737	SBS	tactt(c/a)agttt
29-4	5	5476146	0.394737	SBS	atttg(g/a)ctata
29-4	5	5522172	0.35	SBS	gacga(c/g)aaaca
29-4	5	6477749	0.257143	SBS	aaaac(t/c)ttaaa
29-4	5	6879025	0.353846	SBS	ccatt(t/c)cgtat
29-4	5	11315142	0.349206	SBS	tcatg(t/c)ttcaa
29-4	5	13666048	0.405405	SBS	tgaac(a/t)agaaa
29-4	5	16147020	0.609756	SBS	taatt(g/a)aagtt
29-4	5	18323455	0.444444	SBS	aattc(c/t)ttaaa
29-4	5	20961505	0.278689	SBS	gcaat(g/t)tcaag
29-4	5	21824521	0.339286	SBS	ttgtg(g/a)tgggt
29-4	5	23567638	0.311475	SBS	ccatc(g/a)ataaa
29-4	5	25475290	0.32	SBS	ctact(a/t)aagct
5-3	1	5674602	0.291667	1bp ins	ttata(+g)gcaat
5-3	3	21858820	0.204082	1bp ins	aaact(+a)acagt
8-5	2	1278691	0.168675	1bp ins	atttt(+g)ttaaa
8-5	2	2984636	0.227848	1bp ins	cttaa(+g)catat
8-5	2	19061296	0.182927	1bp ins	actct(+g)atctct
8-5	5	19079924	0.373134	1bp ins	ttaaa(+t)ttttc
13-2	1	29578450	0.379747	1bp ins	tcgct(+a)aacga
13-2	3	18003131	0.238095	1bp ins	acgtt(+a)acgga
15-4	2	3058129	0.293333	1bp ins	acgac(+a)atgac
15-4	2	3192036	0.292308	1bp ins	gaata(+t)tttac
15-4	2	10116631	0.301205	1bp ins	gatat(+a)ggact
15-4	3	15395553	0.216667	1bp ins	taaaa(+t)ttcct
22-3	1	1060209	0.383333	1bp ins	gaatg(+a)aatca
22-3	1	20417088	0.306122	1bp ins	aatca(+t)tcgaa
22-3	1	26573846	0.416667	1bp ins	cttat(+a)ataac
22-3	2	18519942	0.301587	1bp ins	ggtta(+t)tggta
22-3	4	9011084	0.287879	1bp ins	tgata(+t)ttttc
27-4	2	2303383	0.359375	1bp ins	aggac(+a)aaagt
27-4	3	20674579	0.346667	1bp ins	aaata(+t)tgaac
27-4	4	3601499	0.376812	1bp ins	tttga(+t)tttgt
29-4	2	10649807	0.244898	1bp ins	tctca(+t)tattt
29-4	5	21240840	0.322034	1bp ins	ctctg(+t)tttta
13-2	3	399497	0.392405	1bp ins (1bp del +2bp ins)	gttac(+a)(c/a)agttt
27-4	4	15921530	0.365079	1bp ins (1bp del +2bp ins)	tacat(∆a)(c/t)tttcc
5-3	1	2860902	0.214286	1bp del	ctttc(∆t)ttttt
5-3	1	5875740	0.246154	1bp del	agcta(∆g)atttt
5-3	1	8966441	0.214286	1bp del	tcatg(∆t)ttttc
5-3	1	28546160	0.152778	1bp del	ctaac(∆t)tctac
5-3	2	18820554	0.22	1bp del	aaggt(∆g)ggagc
5-3	3	11939641	0.205479	1bp del	catat(∆c)acgct
5-3	4	13420048	0.15493	1bp del	ccaaa(∆c)tcgag
5-3	5	1634963	0.181818	1bp del	aattg(∆c)aatcc
5-3	5	10905608	0.1875	1bp del	aaata(∆g)atgtt
5-3	5	26781775	0.266667	1bp del	gcgag(∆a)aatcc
8-5	1	9210056	0.358209	1bp del	tcaag(∆t)tcgcg
8-5	2	11285303	0.383929	1bp del	atcca(∆c)catat
8-5	2	17507702	0.36	1bp del	gtgat(∆a)actcc
8-5	2	18151264	0.35443	1bp del	tgatc(∆g)aataa
8-5	2	19322844	0.356322	1bp del	aatat(∆g)tagca
8-5	3	339641	0.416667	1bp del	gcgtc(∆t)taact
8-5	3	11305927	0.297297	1bp del	tttta(∆t)ttatc
8-5	3	15860676	0.360656	1bp del	taaga(∆g)gaaga
8-5	4	1653657	0.313433	1bp del	catta(∆t)ctctt
8-5	4	16291367	0.412698	1bp del	gaaat(∆a)acatc
8-5	5	3073499	0.392857	1bp del	cacac(∆a)ttgtt
8-5	5	5634844	0.470588	1bp del	aggtg(∆a)tgaat
8-5	5	8582397	0.547945	1bp del	aagtg(∆c)atgtt
8-5	5	13105791	0.415385	1bp del	aagga(∆g)gactt
13-2	1	3373397	0.361446	1bp del	ctttt(∆g)gagct
13-2	1	22555939	0.44898	1bp del	tatgc(∆a)aaaag
13-2	3	8944088	0.363636	1bp del	tgtaa(∆g)ttgac
13-2	3	11740054	0.434783	1bp del	acacc(∆a)ctatc
13-2	4	552696	0.419355	1bp del	tacgt(∆g)gatcg
13-2	5	3085689	0.682927	1bp del	agaag(∆t)tttta
13-2	5	8854932	0.375	1bp del	tagtg(∆a)aacaa
13-2	5	17728787	0.370968	1bp del	tgatg(∆t)atatc
15-4	1	5094557	0.239437	1bp del	acgac(∆a)aagtt
15-4	1	8365438	0.196721	1bp del	tgttt(∆c)catca
15-4	1	11177385	0.231884	1bp del	tggag(∆t)ttttt
15-4	1	12663544	0.283582	1bp del	cgacg(∆t)caact
15-4	1	15785556	0.210526	1bp del	atctc(∆g)aatta
15-4	1	17595932	0.338028	1bp del	atatat(∆a)tacat
15-4	2	4861515	0.278846	1bp del	ctttc(∆t)cctta
15-4	2	6555382	0.259259	1bp del	gtcga(∆g)atagg
15-4	2	7837913	0.219178	1bp del	gagga(∆g)ccgat
15-4	2	9655040	0.247423	1bp del	aatta(∆t)ttttt
15-4	3	8244195	0.276923	1bp del	ttatg(∆a)aaaag
15-4	3	9671467	0.253731	1bp del	ccgtt(∆a)gctgt
15-4	3	17104090	0.166667	1bp del	ttgtc(∆a)ctttt
15-4	4	1396870	0.235294	1bp del	tcgaa(∆g)gaaaa
15-4	4	18202184	0.561644	1bp del	aaatc(∆t)tttat
22-3	1	1501531	0.405405	1bp del	cagta(∆g)ggcca
22-3	1	2240314	0.234375	1bp del	ttccc(∆a)aagag
22-3	1	2753247	0.425532	1bp del	cggag(∆a)aataa
22-3	1	5814565	0.295082	1bp del	tttca(∆t)ttttt
22-3	1	20040127	0.3	1bp del	tcttt(∆g)ttttt
22-3	1	24675604	0.421053	1bp del	gagta(∆t)tattt
22-3	1	27042217	0.242424	1bp del	atcac(∆a)aaaca
22-3	1	28005778	0.180328	1bp del	ttcta(∆t)tggct
22-3	2	8643475	0.17	1bp del	catat(∆a)aattt
22-3	3	9331462	0.49	1bp del	aaaaa(∆t)taaat
22-3	3	13028369	0.231884	1bp del	gatca(∆t)tttga
22-3	4	9992318	0.208333	1bp del	cggat(∆c)caaac
22-3	4	11648379	0.25	1bp del	tgcag(∆c)ctcct
22-3	5	5420599	0.229508	1bp del	ttcaa(∆c)cctca
22-3	5	22731634	0.392157	1bp del	tattt(∆g)ggggg
27-4	1	20004861	0.276596	1bp del	caagc(∆a)atggt
27-4	1	22400954	0.2	1bp del	ataat(∆a)aagtt
27-4	2	5297443	0.261538	1bp del	gatag(∆c)ctgaa
27-4	2	5664687	0.453125	1bp del	tgcta(∆g)ttatc
27-4	2	18485750	0.283333	1bp del	ttgtt(∆a)tatgt
27-4	3	2875803	0.415584	1bp del	ttatg(∆t)tagtg
27-4	3	5100380	0.423729	1bp del	agaat(∆c)caaag
27-4	4	4391256	0.43662	1bp del	ttcac(∆a)aaaaa
27-4	4	17452316	0.372881	1bp del	atgat(∆g)ggttc
27-4	5	8744919	0.540984	1bp del	tgtga(∆t)ttttt
27-4	5	9125016	0.298507	1bp del	gagct(∆a)aatta
27-4	5	15190248	0.266667	1bp del	gagag(∆t)tagga
27-4	5	16380977	0.1875	1bp del	gtgtt(∆c)atact
27-4	5	18497528	0.436364	1bp del	gttca(∆t)tatcg
27-4	5	25814763	0.313433	1bp del	caact(∆a)aatcc
29-4	1	7953333	0.321429	1bp del	aagat(∆a)aaaac
29-4	4	12794852	0.149254	1bp del	tttag(∆a)ggttg
29-4	5	5559070	0.333333	1bp del	atata(∆g)gattg
29-4	5	7659207	0.196429	1bp del	actac(∆t)tctct
29-4	5	17164574	0.390625	1bp del at TT3	aattc(∆a)atgct
5-3	1	9900220	0.183333	2bp ins	ttatt(+ta)ttgga
22-3	4	16164578	0.30303	2bp ins	aatga(+at)attga
27-4	4	17405092	0.171875	2bp ins	ttttc(+aa)aagta
15-4	3	14640571	0.263158	3bp ins (2bp del +5bp ins)	caaac(+ttt)(g/t)(a/t)ataaa
29-4	5	2583081	0.428571	3bp ins	atcta(+cgt)ccgct
27-4	1	4463335	0.26	5bp ins	ggaag(+aagct)aagcc
5-3	1	9757903	0.208333	2bp del	atctc(∆ct)ggaca
5-3	2	13204480	0.144928	2bp del	atggg(∆aa)acgca
5-3	2	18657086	0.144928	2bp del	accac(∆tt)tttca
5-3	3	1860855	0.25	2bp del	ggtac(∆aa)aaaaa
5-3	4	4571246	0.177215	2bp del	aagag(∆ga)aaatc
5-3	5	10657582	0.192308	2bp del	tacta(∆tt)aaacg
8-5	1	2285072	0.324324	2bp del	ttggg(∆aa)aaagt
8-5	1	19701211	0.370968	2bp del	caaag(∆aa)aaaag
13-2	3	8205387	0.362319	2bp del	gttaa(∆tt)tgatc
15-4	1	24554452	0.1375	2bp del	tgcat(∆tc)tctcc
15-4	1	26353995	0.153846	2bp del	ttgtg(∆ta)tagga
15-4	1	29439600	0.20339	2bp del	ctaca(∆tt)taacc
15-4	3	18809724	0.24359	2bp del	tttga(∆tt)ttcac
15-4	5	7691963	0.304878	2bp del	gaggg(∆gt)gtagg
22-3	5	17413337	0.185185	2bp del	aaaaa(∆gc)tcata
27-4	5	5237882	0.2875	2bp del	aaata(∆tc)agaaa
5-3	3	3232241	0.21875	2bp del (3bp del +1bp ins)	taact(∆tct)(+g)ttgtt
13-2	5	16086913	0.383333	2bp del (3bp del +1bp ins)	ttaaa(∆gtc)(+a)ccgtt
5-3	2	1437453	0.138889	3bp del	gttaa(∆ctt)agtca
5-3	3	8635508	0.190476	3bp del	tagtt(∆aca)acaaca
5-3	4	764814	0.220339	3bp del	gctca(∆ggc)ggcta
8-5	3	17413469	0.160494	3bp del	tttta(∆atc)atttt
8-5	4	17952462	0.333333	3bp del	gcatt(∆atc)caaga
8-5	5	26443676	0.304348	3bp del	agttg(∆tgt)tgaac
13-2	2	13595277	0.307692	3bp del	ttgtt(∆cga)ctaat
13-2	5	20325817	0.173913	3bp del	cctaa(∆aat)atcct
15-4	1	18980900	0.27907	3bp del	tttat(∆aag)tttaa
22-3	5	9621909	0.307692	3bp del	tcatc(∆aga)tgagt
22-3	5	23004058	0.232143	3bp del	cgcac(∆aaa)gcaaa
27-4	4	891986	0.408163	3bp del	ttgaa(∆cag)ctaaa
27-4	4	17277816	0.5	3bp del	cctga(∆tat)tacct
29-4	1	29240528	0.40678	3bp del	atgca(∆gcg)gagag
8-5	3	18698082	0.233766	3bp del (4bp del +1bp ins)	tagaa(∆tatc)(+a)tttct
5-3	1	8628657	0.174603	4bp del	cctga(∆atcc)atata
5-3	2	9025918	0.2	4bp del	gtttc(∆tcct)gatgt
5-3	3	15166416	0.206897	4bp del	tagaa(∆atct)atcgg
5-3	4	402710	0.142857	4bp del	aacat(∆ttac)ataac
5-3	4	17536790	0.230769	4bp del	acaca(∆gttt)tgtcc
15-4	3	13249052	0.227273	4bp del	caaac(∆tcaa)tctga
22-3	2	7671273	0.153846	4bp del	agaac(∆ctct)cttgt
22-3	5	19941657	0.372549	4bp del	ctaaa(∆tgtc)ttcat
22-3	5	21971466	0.222222	4bp del	caaaa(∆atct)aaatt
27-4	5	19729048	0.392857	4bp del	aattt(∆actg)tatga
29-4	4	13622741	0.323529	4bp del	ggaga(∆aaac)aaaac
27-4	5	15366461	0.586207	4bp del (5bp del +1bp ins)	acgag(∆cttct)(+a)ttgcc
5-3	2	6286255	0.190476	5bp del	aacat(∆taata)taatt
5-3	2	12920511	0.166667	5bp del	actcg(∆actac)ttctt
5-3	3	6448731	0.142857	5bp del	cagcg(∆gttca)gcaca
8-5	1	15182084	0.211538	5bp del	caccac(∆cacca)gggtt
8-5	2	18098948	0.39	5bp del	tccga(∆tcaag)tcaac
8-5	3	6778734	0.340909	5bp del	ttaaa(∆acgtg)aaatt
8-5	5	21258603	0.126582	5bp del	tccaa(∆aaact)tcagc
15-4	1	2273100	0.2	5bp del	ttcaa(∆ggaac)tatac
15-4	1	18757896	0.292308	5bp del	ggccgg(∆ttaac)aatcg
22-3	5	148207	0.4	5bp del	ccacc(∆aaacat)aagtg
5-3	1	3507317	0.217391	6bp del	catgg(∆agaagt)agtga
5-3	1	4195294	0.22	6bp del	acatg(∆acgaca)acgacg
5-3	5	3589938	0.269841	6bp del	tcata(∆tcgaat)tcttc
8-5	4	14306970	0.375	6bp del	caacaa(∆aattag)aacta
22-3	1	29032531	0.346939	6bp del	tccaa(∆tgcctc)tgcta
22-3	3	7084667	0.349206	6bp del	gaatt(∆atcttc)aataa
15-4	3	3754657	0.352941	7bp del	tctcc(∆gtttca)gtgtt
22-3	2	19250916	0.287671	7bp del	gcttg(∆tcgatat)tcaat
15-4	3	1302177	0.230769	8bp del	tcacc(∆ttcagttg)cagac
27-4	3	11387477	0.153846	8bp del	gtaaa(∆ggacccct)ttgct
29-4	1	29005792	0.351852	8bp del	ttcga(∆gattgtgt)gtttt
5-3	1	26920230	0.225806	9bp del	gtaaa(∆gtaaaccgg)gtatt
5-3	2	2824365	0.264706	9bp del	gtatg(∆gcggtgcac)aatgc
5-3	4	14742682	0.130435	9bp del	ccaaa(∆gcttgtgac)cagga
8-5	4	3162432	0.367347	9bp del	ctgat(∆attgatttc)attgag
13-2	3	22492581	0.372881	9bp del	ctatg(∆agtagttct)atatc
15-4	3	10070698	0.2625	9bp del	ttagt(∆tctgatgaa)tcaga
22-3	1	9038683	0.205882	9bp del	aagga(∆gtacataac)ctttg
22-3	1	17222072	0.344828	9bp del	tatgg(∆gactagcta)gataa
22-3	5	2156490	0.338028	9bp del	ttata(∆aagtagagc)aagca
27-4	5	16587251	0.219512	9bp del	acaac(∆gacaaatag)gacaat
22-3	2	12894353	0.178571	9bp del (10bp del +1bp ins)	ctat(∆agttttgcga)(+c)ttctt
27-4	1	21581709	0.319444	10bp del	ggatg(∆taatcccttc)tctga
5-3	1	15497814	0.184615	11bp del	aggta(∆actgtctatac)agacc
27-4	1	11903641	0.43	11bp del	taaga(∆gctttagtgtg)gaggt
15-4	3	62631	0.147059	12bp del	gctat(∆caaatgtccaac)caaga
22-3	2	4489568	0.193548	12bp del	tgcaa(∆tgcct…tggct)tacca
13-2	2	13679667	0.378788	12bp del	tcttc(∆tacgc…attgg)tacat
29-4	1	12115409	0.303571	13bp del	atgcc(∆tcacc…atttt)tctgc
8-5	4	10599277	0.231707	14bp del	aaata(∆tcttg…ttttt)ttttg
22-3	5	2312754	0.176471	14bp del	tcatt(∆gatat…tttta)gacta
29-4	4	16365011	0.235294	14bp del	aattg(∆attct…agtga)attca
5-3	1	23709358	0.153846	16bp del	ttttc(∆taaaag…cgaca)taaaat
22-3	3	21722950	0.232143	16bp del	ccttg(∆tggca…aattc)tgaga
22-3	5	23734908	0.226415	16bp del	gattg(∆atttc…agttt)atttg
27-4	4	12995984	0.350649	16bp del	atgag(∆tgaaa…tttta)cagtt
27-4	1	16168360	0.253333	17bp del	ttacc(∆agaaa…ggtta)aggaa
13-2	1	25626087	0.436364	17bp del	acact(∆gaaag…tactc)gaatt
5-3	1	21191012	0.1375	20bp del	atgca(∆tacgt…gtatg)taaat
5-3	3	10354915	0.154762	20bp del	cttct(∆tttta…gttta)acgat
5-3	3	22039758	0.145161	20bp del	ttcct(∆ttctttt…tctga)ttctttg
22-3	4	7435229	0.190476	20bp del	ttcat(∆cttca…tgaca)gtaga
15-4	4	854238	0.328571	21bp del	cgcct(∆ttcac…tgctg)ttatc
5-3	5	4891042	0.141026	22bp del	agaac(∆cagtc…ctata)cagat
27-4	1	11620500	0.277778	22bp del	attgt(∆tttcgc…ttatg)tttcgt
27-4	1	21965930	0.37037	22bp del	gcttt(∆attga…tggaa)aaatt
8-5	5	14957165	0.44	23bp del	aatat(∆agtttgt…aatag)agtttga
15-4	1	3233185	0.151899	24bp del	catgg(∆aagct…ttgaa)agtat
29-4	5	18014380	0.257576	25bp del	taagt(∆atgca…gtaac)tgtgc
13-2	1	24969252	0.122449	27be del	caaaa(∆aaatt…tttgg)aaaac
29-4	5	12263464	0.338028	28bp del	ctttc(∆ttgcg…ctact)ttggt
13-2	2	10750406	0.409639	31bp del	caaat(∆tatct…ttgca)tatcc
22-3	4	17612966	0.258621	45bp del	ccatg(∆cttcaa…cgcct)cttcag
8-5	2	18186997	0.337838	45bp del	cactt(∆tgatatt…gcaca)tgatatc
5-3	1	13523215	0.162162	47bp del	gtagt(∆gaaggcca…ttcgc)gaaat
29-4	4	7448929	0.22973	73bp del	tt(∆agtgttat…aatta)agtcc
29-4	1	20211904	0.215686	417 bp del (420 bp del +3 bp ins)	aataa(∆ttttg…agagc(+agt))tgttc
27-4	1	13910345	0.254902	1,748 bp del (1,761 bp del +13 bp ins)**	tgata(∆tgaga…taccc)(+actcaagtgaggt)attgg
8-5	3	13126342	0.20339	2,879 bp del	acaca(∆tacat…cattcaa)aaat
13-2	5	726312	0.265306	64,491 bp del**	cactta(∆gagtc…gatgtaa)agga
13-2	5	16517453	0.311475	76,029 bp del**	tgttt(∆tgaaactt…cattcttt)gat
5-3	4	16521411	0.144578	164,339 bp del	tttct(∆atttaaaatta…ccatgc)aattt
27-4	5	24963140	0.142857	273,530 bp del	tct(∆ctttcag…tgtca)ctgtg
15-4	3	11382775	0.122222	380,093 bp del	aaact(∆ttgcaa…acata)tagtt
22-3	4	11743842	0.342	518,978 bp del inc. TT18	ctaat(∆aatag…ggtaataat)tttttc
22-3	4	10393627	––	1,144,712 bp del	aattg(∆aatat…gtcca)taatc
22-3	5	20051646	––	1,204,087 bp del	ta(∆aaacaata…atagc)aaata
13-2	1	2008176	0.383333	1,235,185 bp del**	tttttgtt(∆ccata…gggga)acgaaa
15-4	5	19907051	0.25	3,259,460 bp del	ct(∆aatctttt…aaacc)aatat
27-4	5	12218486	0.319	5,019,373 bp del inc. TT3 (5,019,376 bp del +3bp ins)**	ctgtg(∆actcg…ttgcc)(+gat)caatc
8-5	5	11244574	0.33	2,995,722 bp INV with 2,962,196 bp del (inc. TT3)**	***
13-2	5	17442225	0.272727	210,263 bp INV**
13-2	5	974180	0.3	Reciprocal translocation with 3,580,420 bp del (inc. TT4)**
13-2	2	11671695		(a counterpart of above-mentioned translocation)
13-2	5	2362919	0.243243	14,879,206 bp INV
15-4	3	10948948	0.25	314,804 bp INV
22-3	1	25900424	0.280702	1,738,836 bp INV
22-3	3	15189732	––	509,800 bp INV
22-3	5	1043596	0.301587	10,553,049 bp INV
22-3	3	889729	0.377778	Reciprocal translocation
22-3	4	17128348		(a counterpart of above-mentioned translocation)
27-4	4	7111134	0.3	33,589 bp INV**
27-4	2	15725222	0.22449	56,297 bp INV
27-4	2	16683851	0.177215	14,794 bp INV
27-4	5	9973105	––	1,341,297 bp INV
5-3	1	901441	0.262295	1bp ins (3gap) 3bp ins	gtttc(+a)aata(+acg)tgtca
5-3	1	1768262	0.15	2SBS	atcta(c/a)(c/a)ttata
5-3	1	9321066	0.145161	SBS (1gap)SBS	ttcac(g/a)a(g/t)aacat
5-3	1	9463833	0.160494	2SBS	cgaag(g/t)(c/t)aacag
5-3	1	12199656	0.179104	2SBS	aagtg(g/a)(g/t)aggga
5-3	1	12956036	0.220339	3SBS	gatgt(t/a)(c/a)(t/a)gaacc
5-3	1	24654993	0.177419	2SBS (1gap) SBS	agtgt(c/a)(c/t)c(c/a)attga
5-3	2	7785892	0.227848	SBS (5gap) SBS	atcaa(a/t)tcaaa(a/t)ttaaa
5-3	2	16221778	0.22449	SBS (2gap) SBS	atctc(t/a)tt(c/a)ccttt
5-3	2	17242514	0.130435	4bp del (1gap) SBS	aggga(∆aatt)t(c/a)ttat
5-3	3	9500841	0.212121	2SBS	tgcac(t/a)(c/a)tcgat
5-3	3	21329333	0.24359	2SBS	gagag(t/a)(c/a)tgaaa
5-3	4	1518907	0.230769	2SBS	tttgt(t/a)(c/a)aacac
5-3	4	1781884	0.166667	2SBS	cttag(t/a)(c/t)aaatt
5-3	4	15227155	0.245614	SBS (1gap) 1bp ins	tagtt(c/g)a(+c)cccca
5-3	5	9295785	0.212121	1bp ins (2gap) SBS	ttttc(+a)aa(g/a)aaaac
8-5	1	4433500	0.346154	2SBS	taaat(g/t)(a/t)ctata
8-5	1	10065415	0.373626	2SBS	aaaaa(g/t)(a/t)gtaaa
8-5	2	1893352	0.345455	SBS (1gap) SBS (3gap) SBS	gtaac(t/c)a(c/a)tt(c/g)gacct
8-5	2	7004113	0.18	SBS (2gap) SBS	ggatc(c/g)ga(t/a)ccgag
8-5	3	19955006	0.295082	2SBS	aacca(c/t)(a/t)tttct
8-5	5	17451263	0.435897	SBS (1gap) SBS	acatc(g/a)c(a/t)ttaat
8-5	5	21207072	0.393443	2SBS	taatg(t/g)(a/t)atcaa
8-5	5	22229908	0.144928	3SBS	atgtt(tcc -> aat)aattt
8-5	5	25490689	0.151515	2SBS	tacca(t/a)(c/g)aggag
13-2	1	21263915	0.459459	19bp INS (2gap) 2SBS	aagag(+tatttgatcacaataaact)ct(c/a)(g/t)tttca
13-2	2	7739646	0.410256	SBS (2gap) SBS	tgatt(a/t)tt(g/a)acgca
13-2	2	12188151	0.147059	2SBS	ctttt(g/t)(a/t)gtcag
13-2	3	18614828	0.142857	2SBS	gaggc(a/t)(a/t)gacca
13-2	4	6489125	0.384615	2SBS (9gap) SBS	tcttg(t/a)(c/a)aaaatccac(c/t)aaatc
13-2	5	15424721	0.164557	2SBS	aaaag(g/a)(a/t)tttgt
13-2	5	16155771	0.364865	2SBS (3gap) SBS (2gap) SBS	aagct(c/a)(c/t)att(c/a)tc(t/c)tacac
13-2	5	22923352	0.585366	2SBS	ttagc(g/c)(a/t)gagtc
15-4	1	6592275	0.267606	16bp del (1gap) SBS	gtaat(∆atttg…tgtta)a(g/c)tcgca
15-4	2	11091024	0.366197	2SBS	tgttt(t/c)(c/a)atagg
15-4	4	13027100	0.358974	2SBS	gggta(t/a)(g/t)atggt
15-4	4	14397158	0.328947	SBS (2gap) 9bp del (3gap) SBS (1gap) SBS (1gap) 3bp del	atctt(t/a)tt(∆tttagttaa)agt(t/a)t(t/c)c(∆tta)aattc
15-4	5	18698365	0.144737	1bp ins (3gap) 2SBS	tcgaa(+t)tct(g/t)(a/t)atatt
22-3	1	7517501	0.280702	2SBS	gaaaa(t/a)(c/a)aagtt
22-3	1	27093789	0.307692	1bp del (2gap) 2SBS (3gap) seq 3bp ins + SBS	tattt(∆g)gt(g/c)(a/t)ttt(+ttg)(a/t)ctaca
22-3	4	2866174	0.340909	SBS (2gap) 3bp del (2gap) SBS (9gap) SBS	gagat(t/g)ta(∆tgt)ga(c/a)aagacagag(g/a)tcata
22-3	5	258898	0.318182	3SBS	cattg(c/a)(c/a)(t/a)tgcct
22-3	5	4914110	0.346939	2SBS	gtcgc(g/a)(g/a)tcgcg
27-4	4	12618928	0.38961	2SBS	tccgt(g/t)(c/t)agata
27-4	5	238395	0.42623	4bp del (2gap) SBS	gtagt(∆gata)ga(t/c)aagtt
27-4	5	24338529	0.169231	2SBS	taaga(g/a)(a/t)agaaa
29-4	1	2614081	0.403226	2SBS	gaaac(t/c)(a/t)ctttg
29-4	1	6059608	0.366667	2SBS	ggtcg(t/a)(c/a)ggatt
29-4	1	11580837	0.338235	2SBS	ttcaa(g/a)(c/a)ctcga
29-4	1	16902612	0.320988	2SBS	aatta(t/a)(c/a)ggtga
29-4	2	5807541	0.375	2SBS	gtaaa(t/a)(c/a)cgtaa
29-4	2	11416252	0.396825	2SBS	tttat(t/a)(c/a)caaga
29-4	5	2204680	0.166667	2SBS	tcatt(g/a)(a/t)caaaa
29-4	5	3874483	0.347826	SBS (2gap) 2SBS	gcagt(g/a)at(g/c)(a/t)tctga
Abbreviations: del, deletion; ins, insertion; INV, inversion; SBS, single base substitution;
*, SBS mutations are indicated as wild-type/mutated sequence in parenthesis. Deletion and insertion mutations are indicated as ∆deleted sequences and +inserted
sequences, respectively, in parenthesis. Microhomologous sequences are shown in bold.
**, Rearrangement-type mutations used for estimating mutation frequencies and spectra in M1 single cells (Fig 8B).
***, Altered sequence on all SVs are shown in S3 Fig.
Some of the ≥100 DELs and of SVs are difficult to determine their AF values and are shown in dash.
Two large deletions found by dosage analysis are labeled with underlines.
